# Supplementary material for: Bacterial otitis media in sub-Saharan Africa: a systematic review and meta-analysis
Source: BMC Infect Dis. 2020 Mar 17;20:225. doi: 10.1186/s12879-020-4950-y (PMC7077006; doi:10.1186/s12879-020-4950-y)
Supplement: Supplementary file 1 — Additional file 1:Data extraction and summary sheet. Sheet 1 (character): participant information and culture positive rate of Otitis media. Sheet 2 (isolates): Bacterial isolates from Otitis media. Sheet 3 (susceptibility): Drug susceptibility test of isolates. [file 12879_2020_4950_MOESM1_ESM.xlsx]

## Sheet: character
Authors	positive	sample size	Country	Study design	Type of OM	year	Type of sample
*Adoga AA et al (2011)	75	97	Nigeria	CS	patients with CSOM	2009	Ear discharge	1-10yrs=40; 11-20yrs=23; 21-30yrs=16; 31-50yrs=11; >50yrs=7
Afolabi OA et al (2012)	134.5	135	Nigeria	CS	patients with CSOM	2012	Ear swab	5-10yrs=46; 11-20yrs=26; 21-30yrs=18; 31-40yrs=20; 41-50yrs=6; 51-60yrs=10; 61-70yrs=14
Appiah-Korang L., et al. (2014)	277	315	Ghana	CS ®	patients with OM	2013	Ear discharge	<=1yrs=64; 2-4yrs=63; 5-13yrs=55; 14-19yrs=11; 20-44yrs=53; 45-64yrs=19; >=65yrs=7
Argaw-Denboba A et.al. (2014)	1024	1225	Ethiopia	CS ®	patients with OM	2014	Ear discharge	<5yrs=153; 5-15yrs=253; 16-35yrs=434; 36-50yrs=105; >=51=47
Chidozie AH et al (2015)	137	156	Nigeria	CS	pediatric patients with OM	2014	Ear discharge	<=5yrs=137
Chirwa M., et al. (2015)	116	118	Malawi	CS	patients with CSOM	2013	Ear swab	<18yrs=64; >=18yrs=40
Ejiofor S. O., et al. (2016)	30	40	Nigeria	CS	pediatric patients with OM	2015	Ear discharge	<=1yrs=22; 2-4yrs=8; 5-7yrs=5; 8-9yrs=5
Elmustafa M., et al. (2016)	204	217	Sudan	CS	patients with CSOM	2013	Ear discharge	<16yrs=90; 16-30yrs=50; 31-45yrs=37; 46-60yrs=31; >60yrs=8
Fayemiwo SA et.al. (2017)	91	98	Nigeria	CS	patients with OM	2017	Ear swab	<10yrs=54; 11-20yrs=8; 21-30yrs=20; 31-40yrs=4; 41-50yrs=3; >50yrs=9
Garba B. I., et al. (2017)	43	53	Nigeria	CS ®	pediatric patients with OM	2017	Ear discharge	0-5 yrs=38; 5-10 yrs=10; 10-15yrs= 5
Habibu A. (2015)	68.5	69	Nigeria	CS	patients with CSOM	2013	Ear discharge	0 – 5yrs=14; 6-11yrs=12; 12-17yrs=8; 18-23yrs=1; 24-29yrs=3; 30-35yrs=0; 36-41yrs=0; >41yrs=1
*Hailegiyorgis TT et al (2018)	95	196	Ethiopia	CS	pediatric patients with OM	2014	Ear swab	<2 yrs=41; 2-4yrs=36; >4-5yrs=18
Hailu D., et al. (2016)	296	368	Ethiopia	CS ®	patients with OM	2015	Ear swab	0-10yrs=91; 11-20yrs=102; 21-30yrs=51; 31-40yrs=31; 41-50yrs=17; 51-60yrs=3; >61yrs=1
Jido BA et al (2014)	95	110	Nigeria	CS	patients with OM	2014	Ear discharge	0-5yrs=61; 6-10yrs=14; 11-15yrs=5;>=16yrs=6
Jik A et. al. (2015)	154	182	Nigeria	CS	pediatric patients with OM	2015	Ear discharge	1-3yrs=59; 4-6yrs=47; 7-9yrs=30; 10-12yrs= 18
Justin R et al (2018)	89.5	90	Uganda	CS	patients with CSOM	2016	Ear discharge	<18yrs=47; >18yrs=42
Kazeem M. J. and R. Aiyeleso (2016)	360	380	Nigeria	CS	patients with CSOM	2015	Ear discharge	<10yrs=256; 11-20yrs=72; 21-30yrs=26; 31-40yrs=15; 41-50yrs=3; 51-60yrs=7; >60yrs=1
Matundwelo N. and C. Mwansasu (2016)	60.5	61	Zambia	CS ®	patients with CSOM	2016	Ear discharge	0-7yrs=34; 8-15yrs=26
Muluye D et al (2013)	204	228	Ethiopia	CS ®	patients with OM	2013	Ear discharge	0-5yrs=51; 6-10yrs=31; 11-15yrs=17; 16-20yrs=21; 21-30yrs=45; 31-40yrs=21; >=41yrs=18
*Mushi M. F., et al. (2016)	126	301	Tanzania	CS	patients with CSOM	2014	Ear swab	1-10yrs=31; 11-20yrs=52; 21-30yrs=51; 31-40yrs=59; 41-50yrs=55; >50yrs=33
Nwogwugwu, NU et al (2014)	128	152	Nigeria	CS	pediatric patients with OM	2014	Ear discharge	no age specific data
Ogah S. and J. Ogah (2016)	88	96	Nigeria	CS	patients with CSOM	2013	Ear discharge	0-10yrs=34; 11-20yrs=28; 21=30yrs=16; 31-40yrs=12; 41-50yrs=8; 51-60yrs=6; 61-70yrs=2; 71-80yrs= 4
Ohieku, J. and F. Fakuade (2013)	107	125	Nigeria	CS	patients with OM	2013	Ear swab	0-2yrs=49; 2-5yrs=20; 6-12yrs=9; 13-18yrs=4; 19-64yrs=24; >=65yrs=1
Orji F. T. and B. O. Dike (2015)	202	206	Nigeria	CS ®	patients with CSOM	2013	Ear discharge	<1yrs=12; 1-5yrs=37; 5-15yrs=58; >15yrs=99
Ouedraogo RW et al (2012)	34	41	Burkina Faso	CS	patients with OM	2012	Ear discharge	no age specific data
Phiri H., et al. (2016)	98	100	Zambia	CS	patients with CSOM	2016	Ear discharge	<=5yrs=19; 6-10yrs=7; 11-15yrs=7; 16-20yrs=15; 21-25yrs=7; 26-30yrs=13; 31-35yrs=6; 36-40yrs=8; 41-45yrs=5; 46-50yrs=5; 51-55yrs=2; 61-65yrs=1; 66-70yrs=5
Seid A et al (2014)	171	191	Ethiopia	CS	patients with OM	2010	Ear discharge	<5ys=33; 5-9yrs=18; 10-14yrs=35; 15-19yrs=32; 20-24yrs=20; 25-29yrs=17; 30-34yrs=7; 35-39yrs=10; 40-44yrs=6; 45-49yrs=4; >=50yrs=9
Tiedt NJ et al (2013)	80	86	South Africa	CS	pediatric patients with OM	2013	Ear discharge	<13yrs=86
Udden F., et al. (2018)	150	152	Angola	CS	patients with CSOM	2016	Ear discharge	<5yrs=34; 5-9yrs=23; 10-14yrs=24; >=15yrs=55; no age data=16
Wasihun A. G. and Y. Zemene (2015)	157	162	Ethiopia	CS	patients with CSOM	2015	Ear discharge	0-5yrs=30; 6-10yrs=41; 11-15yrs=22; 16-20yrs=11; 21-25yrs=23; 26-30yrs=9; >30yrs=26
*Worku M. and M. Bekele (2014)	61	117	Ethiopia	CS	patients with OM	2013	Ear swab	Children= 53; Adult=64
Worku S., et al. (2017)	154	167	Ethiopia	CS	patients with OM	2014	Ear discharge	<15yrs=60; 15-40yrs=81; >40yrs=26
							Ear swab
* studies removed pooled prevalence by senetivity testing

## Sheet: isolates
	Type of OM	Total isolates	S. aureus	CoNS	Streptococcus spp	S. pyogenes	S. pneumoniae	Enterococcus spp	P. aeruginosa	Pseudomonas spp	Proteus spp	E. coli	Klebsiella spp	citrobacter spp	Enterobacter spp	Provedentia spp	Morganella spp	Seratia spp	Acinetobacter spp	H. influenzae	M. cattarhalis	N. meningitides	Dephteroids	Coryneabacterium	bacteroids spp	Peptostreptococcus spp	Actenomycetes	Anterobacter aggreomenaas	Fungal isolates
Adoga AA et al (2011)	patients with CSOM	75	7		8					6		22	31
Afolabi OA et al (2012)	patients with CSOM	138	22		15				42		20	6	32																1
Appiah-Korang, L., et al. (2014)	patients with OM	322	33	50	2		3	1	63	58	32	13	5	22	9	6	1	2	9										13	Candida Spp & Aspergilus spp
Argaw-Denboba A et.al. (2014)	patients with OM	1124	266	5			1			193	324	184	32	66	53
Chidozie AH et al (2015)	pediatric patients with OM	155	45				8		61		5	25	1					3											7	Candida spp
Chirwa, M., et al. (2015)	patients with CSOM	214	31	6		3	2		32		50	13	6		4		1								18	12			21	Candida Spp & Aspergilus spp
Ejiofor, S. O., et al. (2016)	pediatric patients with OM	43	15		1				13			4																	10	Candida spp
Elmustafa, M., et al. (2016)	patients with CSOM	305	130						38		31		45
Fayemiwo SA et.al. (2017)	patients with OM	115	34		2				40		18	3	13																4
Garba, B. I., et al. (2017)	pediatric patients with OM	45	24			6	1		9		1	3										1
Habibu, A. (2015)	patients with CSOM	68	14		13				16		11	14
Hailegiyorgis et al (2018)	pediatric patients with OM	95	16		10	8	9	6	11		8	7	7	2	3				8		6
Hailu, D., et al. (2016)	patients with OM	296	78	34			7		88		65	7	10																7	Yeast cells
Jido BA et al (2014)	patients with OM	95	25			10			30		18																		12	Candida spp
Jik A et. al. (2015)	pediatric patients with OM	154	53			20			34		26	13								8
Justin R et al (2018)	patients with CSOM	127	12		4			2	22		17	12	22		3	1	4	2	14	1	1
Kazeem, M. J. and R. Aiyeleso (2016)	patients with CSOM	371	86				2		117		81	51	34
Matundwelo, N. and C. Mwansasu (2016)	patients with CSOM	60	22		4					9	21	2			1			1
Muluye D et al (2013)	patients with OM	204	54	23	12					18	56	14	12
Mushi, M. F., et al. (2016)	patients with CSOM	154	34							56		27	22
Nwogwugwu, NU et al (2014)	pediatric patients with OM	128	30				10		48		20	10	10
Ogah, S. and J. Ogah (2016)	patients with CSOM	149	36				14		51		18	10	14										6
Ohieku, J. and F. Fakuade (2013)	patients with OM	117	25		2					50	14	10	16
Onifade AK et al (2018)	patients with OM	537	69	51		8	42		58		94	62	80																73	Candida spp & Aspergilus spp
Orji, F. T. and B. O. Dike (2015)	patients with CSOM	250	42		11				109		38	25	25
Ouedraogo RW et al (2012)	patients with OM	36	10		5				9		6	2	1			1													2
Phiri, H., et al. (2016)	patients with CSOM	169	6	18	2			1	32	17	52	6	19											10			1	2	3	Aspergillus spp
Seid A et al (2014)	patients with OM	207	44							30	48	20	6	16	29	13		1
Tiedt NJ et al (2013)	pediatric patients with OM	153	7	2	6			2	22		35	6	8	2	1	7	2		2	22
Udden, F., et al. (2018)	patients with CSOM	443	14	39	12	6		47	71	10	79	11	16	18	11	42	24							31					12
Wasihun, A. G. and Y. Zemene (2015)	patients with CSOM	216	47	17		16	15		27		46	6	18			8				16
Worku, M. and M. Bekele (2014)	patients with OM	69	24						17		7	3	10	2	4	2
Worku, S., et al. (2017)	patients with OM	171	43	10		3	4	11		23	40	2	28	5	1					1

## Sheet: susceptibility
Authors		Total Isolates	Ampicillin	Cotrimoxazole	Amoxacillin	Cefolotin	Polymixin B	Ceftazidime	Piperacin	Chloramphenicol	Ciprofoloxacin	Amikacin	Gentamycin	Amoxacillin-Clavulanate	Erythromycin	Tetracycline	Cefuroxime	Ceftriaxone
Afolabi OA et al (2012)	patients with CSOM	137								79	37		71	78			75
Appiah-Korang, L., et al. (2014)	patients with OM	309	78	55				4		48	18	20	63	24		13	37	74
Chidozie AH et al (2015)	pediatric patients with OM	148			131								63	112	132		78	77
Ejiofor, S. O., et al. (2016)	pediatric patients with OM	33	33	33							15		16	33	27		30	30
Elmustafa, M., et al. (2016)	patients with CSOM	305		196							69		52	210			207	191
Fayemiwo SA et.al. (2017)	patients with OM	111	103	106	98			6		41	46		67	100	99			8
Garba, B. I., et al. (2017)	pediatric patients with OM	45		42							20		22	28		44	36	36
Habibu, A. (2015)	patients with CSOM	68	28					45	18	12	40		29	45	17
Hailegiyorgis et al (2018)	pediatric patients with OM	95	74	73	71			54		52	15		75	7	67		16	74
Hailu, D., et al. (2016)	patients with OM	289	153	30				45		12	20		28	134	15	43		42
Justin R et al (2018)	patients with CSOM	127	100	111				48			6		30	99	11	15		27
Kazeem, M. J. and R. Aiyeleso (2016)	patients with CSOM	371		257				101					81	210		190		132
Matundwelo, N. and C. Mwansasu (2016)	patients with CSOM	60	40	53				47		39	14		31		51			24
Muluye D et al (2013)	patients with OM	204	115	98	106					86	41		54		59			65
Mushi, M. F., et al. (2016)	patients with CSOM	154	116	35						25	17		15	55				10
Ogah, S. and J. Ogah (2016)	patients with CSOM	149	123							16	22	6	4	12		20		53
Orji, F. T. and B. O. Dike (2015)	patients with CSOM	250	244							56	19		26		47			50
Phiri, H., et al. (2016)	patients with CSOM	166	47	64						75	37		49		53	116		61
Seid A et al (2014)	patients with OM	207	193	89	187	141				20			5		64
Wasihun, A. G. and Y. Zemene (2015)	patients with CSOM	216	185	157						62	10		10		162
Worku, M. and M. Bekele (2014)	patients with OM	69	56		10	58					5				26	32		8
Worku, S., et al. (2017)	patients with OM	171	141	57	112					79	37		71	78			65
